# Supplementary material for: The Predictive Value of Gut Microbiota Composition for Sustained Immunogenicity following Two Doses of CoronaVac
Source: Int J Mol Sci. 2024 Feb 23;25(5):2583. doi: 10.3390/ijms25052583 (PMC10931755; doi:10.3390/ijms25052583)
Supplement: Supplementary file 1 [file ijms-25-02583-s001.zip]

Archive with 1 entries (1 files):
- ijms-2862567-supplementary.pdf
